# Supplementary material for: A Perspective on Current Flavivirus Vaccine Development: A Brief Review
Source: Viruses. 2023 Mar 28;15(4):860. doi: 10.3390/v15040860 (PMC10142581; doi:10.3390/v15040860)
Supplement: Supplementary file 1 [file viruses-15-00860-s001.zip]

Archive with 1 entries (1 files):
- viruses-2158156-supplementary.pdf
